# Supplementary material for: Seven new species of Pinelema from Vietnam (Araneae, Telemidae)
Source: Zookeys. 2018 Feb 5;(734):13–42. doi: 10.3897/zookeys.734.15061 (PMC5904341; doi:10.3897/zookeys.734.15061)
Supplement: XML Treatment for Pinelema damtaoensis [file zookeys.734.15061-treatment2.xml]

<!DOCTYPE tp:taxon-treatment
  PUBLIC "-//TaxonX//DTD Taxonomic Treatment Publishing DTD v0 20100105//EN" "tax-treatment-NSO.dtd">
<tp:taxon-treatment xmlns:tp="http://www.plazi.org/taxpub"><tp:treatment-meta><kwd-group><label>Taxon classification</label><kwd><named-content xmlns:xlink="http://www.w3.org/1999/xlink" content-type="kingdom">Animalia</named-content></kwd><kwd><named-content xmlns:xlink="http://www.w3.org/1999/xlink" content-type="order">Araneae</named-content></kwd><kwd><named-content xmlns:xlink="http://www.w3.org/1999/xlink" content-type="family">Telemidae</named-content></kwd></kwd-group><mixed-citation publication-type="journal"><person-group><name><surname>Zhao</surname><given-names>Huifeng</given-names></name><name><surname>Dinh-Sac</surname><given-names>Pham</given-names></name><name><surname>Song</surname><given-names>Yang</given-names></name><name><surname>Do</surname><given-names>Thi-Duyen</given-names></name><name><surname>Li</surname><given-names>Shuqiang</given-names></name></person-group><article-title>Seven new species of <italic><tp:taxon-name><tp:taxon-name-part taxon-name-part-type="genus" reg="Pinelema">Pinelema</tp:taxon-name-part></tp:taxon-name></italic> from Vietnam (<tp:taxon-name><tp:taxon-name-part taxon-name-part-type="order">Araneae</tp:taxon-name-part></tp:taxon-name>, <tp:taxon-name><tp:taxon-name-part taxon-name-part-type="family">Telemidae</tp:taxon-name-part></tp:taxon-name>)</article-title><source>Zookeys</source><day>5</day><month>2</month><year>2018</year><volume>2018</volume><issue>734</issue><fpage>13</fpage><lpage>42</lpage><pub-id pub-id-type="doi">10.3897/zookeys.734.15061</pub-id></mixed-citation></tp:treatment-meta><tp:nomenclature><tp:taxon-name>
              <tp:taxon-name-part taxon-name-part-type="genus" reg="Pinelema">Pinelema</tp:taxon-name-part>
              <tp:taxon-name-part taxon-name-part-type="species" reg="damtaoensis">damtaoensis</tp:taxon-name-part>
              <object-id xmlns:xlink="http://www.w3.org/1999/xlink" content-type="zoobank" xlink:type="simple">http://zoobank.org/DBBB5FB5-90DB-43C6-9839-92C0031B75D7</object-id>
            </tp:taxon-name><tp:taxon-authority>Zhao &amp; Li</tp:taxon-authority><tp:taxon-status xmlns:xlink="http://www.w3.org/1999/xlink" xlink:type="simple">sp. n.</tp:taxon-status><xref ref-type="fig" rid="F1">Figs 1</xref><xref ref-type="fig" rid="F2">, 2</xref><xref ref-type="fig" rid="F3">, 3</xref><xref ref-type="fig" rid="F22">, 22</xref></tp:nomenclature><tp:treatment-sec sec-type="type material" id="SECID0ESLAC"><title>Type material.</title><p>
              <bold><italic>Holotype</italic></bold> ♂: Vietnam: Vinh Phuc Province: Dam Tao National Park: <named-content xmlns:xlink="http://www.w3.org/1999/xlink" content-type="dwc:verbatimCoordinates" xlink:type="simple"><named-content content-type="geo-json" specific-use="{&#34;type&#34;:&#34;Point&#34;,&#34;coordinates&#34;:[105.648500,21.460333]}" id="NCID0EAMAC" xlink:type="simple">N21°27.62', E105°38.91'</named-content></named-content>, 999 m, leaf litter, 1.XI.2012, H.F. Zhao &amp; Z.G. Chen leg. <bold><italic>Paratypes</italic></bold> 3♂ and 5♀, same data as holotype.</p></tp:treatment-sec><tp:treatment-sec sec-type="etymology" id="SECID0EIMAC"><title>Etymology.</title><p>The specific name refers to the type locality; adjective.</p></tp:treatment-sec><tp:treatment-sec sec-type="diagnosis" id="SECID0ENMAC"><title>Diagnosis.</title><p>The new species is similar to <italic><tp:taxon-name><tp:taxon-name-part taxon-name-part-type="genus" reg="Pinelema">P.</tp:taxon-name-part> <tp:taxon-name-part taxon-name-part-type="species" reg="huobaensis">huobaensis</tp:taxon-name-part></tp:taxon-name></italic> and <italic><tp:taxon-name><tp:taxon-name-part taxon-name-part-type="genus" reg="Pinelema">P.</tp:taxon-name-part> <tp:taxon-name-part taxon-name-part-type="species" reg="yaosaensis">yaosaensis</tp:taxon-name-part></tp:taxon-name></italic> by having a short, triangular embolus, but can be distinguished from them by a distinct brown spiral ridge (Figs <xref ref-type="fig" rid="F1">1B</xref>, <xref ref-type="fig" rid="F1">1D</xref>, <xref ref-type="fig" rid="F2">2C–D</xref>) and droplet-shaped bulb (Figs <xref ref-type="fig" rid="F1">1C–D</xref>, <xref ref-type="fig" rid="F2">2A–B</xref>) vs. an indistinct spiral ridge of the embolus and an egg-shaped bulb in <italic><tp:taxon-name><tp:taxon-name-part taxon-name-part-type="genus" reg="Pinelema">P.</tp:taxon-name-part> <tp:taxon-name-part taxon-name-part-type="species" reg="huobaensis">huobaensis</tp:taxon-name-part></tp:taxon-name></italic> and <italic><tp:taxon-name><tp:taxon-name-part taxon-name-part-type="genus" reg="Pinelema">P.</tp:taxon-name-part> <tp:taxon-name-part taxon-name-part-type="species" reg="yaosaensis">yaosaensis</tp:taxon-name-part></tp:taxon-name></italic>, as well as by a beak-shaped embolus (Figs <xref ref-type="fig" rid="F1">1B</xref>, <xref ref-type="fig" rid="F1">1D</xref>, <xref ref-type="fig" rid="F2">2D</xref>) vs. an equilateral triangular embolus in related species.</p><fig id="F1" position="float" orientation="portrait"><label>Figure 1.</label><caption><p>
                  <italic><tp:taxon-name><tp:taxon-name-part taxon-name-part-type="genus" reg="Pinelema">Pinelema</tp:taxon-name-part> <tp:taxon-name-part taxon-name-part-type="species" reg="damtaoensis">damtaoensis</tp:taxon-name-part></tp:taxon-name></italic> sp. n., male holotype. <bold>A</bold> Habitus, dorsal view <bold>B</bold> Embolus, apical view <bold>C</bold> Palp, prolateral view <bold>D</bold> Palp, retrolateral view. Scale bars: 0.2 mm (<bold>A</bold>), 0.01 mm (<bold>B</bold>), 0.1 mm (<bold>C–D</bold>). Green line indicates the length of embolus; blue line indicates the length of cymbium.</p></caption><graphic xmlns:xlink="http://www.w3.org/1999/xlink" xlink:href="zookeys-734-013-g001.jpg" position="float" orientation="portrait" xlink:type="simple" id="oo_183535.jpg"/></fig></tp:treatment-sec><tp:treatment-sec sec-type="description" id="SECID0EGAAE"><title>Description.</title><p>
              <bold><italic>Male</italic> (holotype).</bold> Total length 1.28. Carapace 0.53 long, 0.48 wide. Abdomen 0.68 long, 0.53 wide. Carapace light brown with a black spot and radial stripes (Fig. <xref ref-type="fig" rid="F2">2A</xref>). Sternum dark brown. Six eyes encircled by black rings, well-developed, clypeus 0.08 long, ocular quadrangle 0.18 wide. Leg measurements: I 3.55 (1.01, 0.19, 1.05, 0.74, 0.56); II 2.97 (0.86, 0.19, 0.85, 0.59, 0.48); III 2.12 (0.64, 0.16, 0.56, 0.37, 0.39); IV 2.61 (0.81, 0.18, 0.71, 0.51, 0.40). Abdomen blue-green, with sparse long hairs.</p><p>Palp: femur 2.7 times longer than patella, tibia 2.5 times longer than patella, cymbial apophysis brown and spine-like (Figs <xref ref-type="fig" rid="F1">1C</xref>, <xref ref-type="fig" rid="F2">2A</xref>); <abbrev xmlns:xlink="http://www.w3.org/1999/xlink" xlink:title="ratio of embolus length and cymbium length" id="ABBRID0E6AAE" xlink:type="simple">REC</abbrev> 0.40; bulb droplet-shaped; embolus beak-shaped (Figs <xref ref-type="fig" rid="F1">1C–D</xref>, <xref ref-type="fig" rid="F2">2A–D</xref>), spiral ridge dark brown, continuing approximately 180° around embolus (Figs <xref ref-type="fig" rid="F1">1B–D</xref>, <xref ref-type="fig" rid="F2">2B–D</xref>), opening of embolus slit-like, extending from the base to the tip (Fig. <xref ref-type="fig" rid="F2">2D</xref>).</p><fig id="F2" position="float" orientation="portrait"><label>Figure 2.</label><caption><p>
                  <italic><tp:taxon-name><tp:taxon-name-part taxon-name-part-type="genus" reg="Pinelema">Pinelema</tp:taxon-name-part> <tp:taxon-name-part taxon-name-part-type="species" reg="damtaoensis">damtaoensis</tp:taxon-name-part></tp:taxon-name></italic> sp. n., male. <bold>A</bold> Palp, prolateral view <bold>B</bold> Palp, retrolateral view <bold>C</bold> Embolus, prolateral view <bold>D</bold> Embolus, retrolateral view. Scale bars: 0.06 mm (<bold>A–B</bold>), 0.02 mm (<bold>C–D</bold>).</p></caption><graphic xmlns:xlink="http://www.w3.org/1999/xlink" xlink:href="zookeys-734-013-g002.jpg" position="float" orientation="portrait" xlink:type="simple" id="oo_183536.jpg"/></fig><p>
              <bold><italic>Female.</italic></bold> Total length 1.39. Carapace 0.59 long, 0.55 wide. Abdomen 0.71 long, 0.59 wide. Coloration same as in male (Figs <xref ref-type="fig" rid="F3">3A–B</xref>). Six eyes, well-developed, clypeus 0.14 long, ocular quadrangle 0.21 wide. Leg measurements: I 3.77 (1.13, 0.19, 1.14, 0.75, 0.56); II 3.00 (0.92, 0.17, 0.90, 0.56, 0.45); III 2.28 (0.73, 0.16, 0.63, 0.40, 0.36); IV 2.92 (0.96, 0.16, 0.82, 0.57, 0.41). Receptacle globular, with long insemination duct, almost 2 times longer than receptacle diameter, and 5 times thinner than receptacle, receptacle diameter 0.14 wide (Fig. <xref ref-type="fig" rid="F3">3C</xref>).</p><fig id="F3" position="float" orientation="portrait"><label>Figure 3.</label><caption><p>
                  <italic><tp:taxon-name><tp:taxon-name-part taxon-name-part-type="genus" reg="Pinelema">Pinelema</tp:taxon-name-part> <tp:taxon-name-part taxon-name-part-type="species" reg="damtaoensis">damtaoensis</tp:taxon-name-part></tp:taxon-name></italic> sp. n., female paratype. <bold>A</bold> Habitus, dorsal view <bold>B</bold> Habitus, ventral view <bold>C</bold> Endogyne, lateral view. Scale bars: 0.2 mm (<bold>A–B</bold>), 0.05 mm (<bold>C</bold>).</p></caption><graphic xmlns:xlink="http://www.w3.org/1999/xlink" xlink:href="zookeys-734-013-g003.jpg" position="float" orientation="portrait" xlink:type="simple" id="oo_183537.jpg"/></fig></tp:treatment-sec><tp:treatment-sec sec-type="distribution" id="SECID0EMEAE"><title>Distribution.</title><p>Known only from the type locality (Fig. <xref ref-type="fig" rid="F22">22</xref>).</p><!--PageBreak--><!--PageBreak--></tp:treatment-sec><tp:treatment-sec><!--Section generated to contain objects referenced in tp:taxon-treatment.--><fig id="F22" position="float" orientation="portrait"><label>Figure 22.</label><caption><p>Distribution records of seven new <italic><tp:taxon-name><tp:taxon-name-part taxon-name-part-type="genus" reg="Pinelema">Pinelema</tp:taxon-name-part></tp:taxon-name></italic> species in Vietnam: <bold>1</bold> <italic><tp:taxon-name><tp:taxon-name-part taxon-name-part-type="genus" reg="Pinelema">P.</tp:taxon-name-part> <tp:taxon-name-part taxon-name-part-type="species" reg="damtaoensis">damtaoensis</tp:taxon-name-part></tp:taxon-name></italic> sp. n. <bold>2</bold> <italic><tp:taxon-name><tp:taxon-name-part taxon-name-part-type="genus" reg="Pinelema">P.</tp:taxon-name-part> <tp:taxon-name-part taxon-name-part-type="species" reg="nuocnutensis">nuocnutensis</tp:taxon-name-part></tp:taxon-name></italic> sp. n. <bold>3</bold> <italic><tp:taxon-name><tp:taxon-name-part taxon-name-part-type="genus" reg="Pinelema">P.</tp:taxon-name-part> <tp:taxon-name-part taxon-name-part-type="species" reg="laensis">laensis</tp:taxon-name-part></tp:taxon-name></italic> sp. n. <bold>4</bold> <italic><tp:taxon-name><tp:taxon-name-part taxon-name-part-type="genus" reg="Pinelema">P.</tp:taxon-name-part> <tp:taxon-name-part taxon-name-part-type="species" reg="pacchanensis">pacchanensis</tp:taxon-name-part></tp:taxon-name></italic> sp. n. <bold>5</bold> <italic><tp:taxon-name><tp:taxon-name-part taxon-name-part-type="genus" reg="Pinelema">P.</tp:taxon-name-part> <tp:taxon-name-part taxon-name-part-type="species" reg="spirulata">spirulata</tp:taxon-name-part></tp:taxon-name></italic> sp. n. <bold>6</bold> <italic><tp:taxon-name><tp:taxon-name-part taxon-name-part-type="genus" reg="Pinelema">P.</tp:taxon-name-part> <tp:taxon-name-part taxon-name-part-type="species" reg="xiezi">xiezi</tp:taxon-name-part></tp:taxon-name></italic> sp. n. <bold>7</bold> <italic><tp:taxon-name><tp:taxon-name-part taxon-name-part-type="genus" reg="Pinelema">P.</tp:taxon-name-part> <tp:taxon-name-part taxon-name-part-type="species" reg="zhenzhuang">zhenzhuang</tp:taxon-name-part></tp:taxon-name></italic> sp. n.</p></caption><graphic xmlns:xlink="http://www.w3.org/1999/xlink" xlink:href="zookeys-734-013-g022.jpg" position="float" orientation="portrait" xlink:type="simple" id="oo_183556.jpg"/></fig></tp:treatment-sec></tp:taxon-treatment>
