# Supplementary material for: Seven new species of Pinelema from Vietnam (Araneae, Telemidae)
Source: Zookeys. 2018 Feb 5;(734):13–42. doi: 10.3897/zookeys.734.15061 (PMC5904341; doi:10.3897/zookeys.734.15061)
Supplement: XML Treatment for Pinelema nuocnutensis [file zookeys.734.15061-treatment3.xml]

<!DOCTYPE tp:taxon-treatment
  PUBLIC "-//TaxonX//DTD Taxonomic Treatment Publishing DTD v0 20100105//EN" "tax-treatment-NSO.dtd">
<tp:taxon-treatment xmlns:tp="http://www.plazi.org/taxpub"><tp:treatment-meta><kwd-group><label>Taxon classification</label><kwd><named-content xmlns:xlink="http://www.w3.org/1999/xlink" content-type="kingdom">Animalia</named-content></kwd><kwd><named-content xmlns:xlink="http://www.w3.org/1999/xlink" content-type="order">Araneae</named-content></kwd><kwd><named-content xmlns:xlink="http://www.w3.org/1999/xlink" content-type="family">Telemidae</named-content></kwd></kwd-group><mixed-citation publication-type="journal"><person-group><name><surname>Zhao</surname><given-names>Huifeng</given-names></name><name><surname>Dinh-Sac</surname><given-names>Pham</given-names></name><name><surname>Song</surname><given-names>Yang</given-names></name><name><surname>Do</surname><given-names>Thi-Duyen</given-names></name><name><surname>Li</surname><given-names>Shuqiang</given-names></name></person-group><article-title>Seven new species of <italic><tp:taxon-name><tp:taxon-name-part taxon-name-part-type="genus" reg="Pinelema">Pinelema</tp:taxon-name-part></tp:taxon-name></italic> from Vietnam (<tp:taxon-name><tp:taxon-name-part taxon-name-part-type="order">Araneae</tp:taxon-name-part></tp:taxon-name>, <tp:taxon-name><tp:taxon-name-part taxon-name-part-type="family">Telemidae</tp:taxon-name-part></tp:taxon-name>)</article-title><source>Zookeys</source><day>5</day><month>2</month><year>2018</year><volume>2018</volume><issue>734</issue><fpage>13</fpage><lpage>42</lpage><pub-id pub-id-type="doi">10.3897/zookeys.734.15061</pub-id></mixed-citation></tp:treatment-meta><tp:nomenclature><tp:taxon-name>
              <tp:taxon-name-part taxon-name-part-type="genus" reg="Pinelema">Pinelema</tp:taxon-name-part>
              <tp:taxon-name-part taxon-name-part-type="species" reg="nuocnutensis">nuocnutensis</tp:taxon-name-part>
              <object-id xmlns:xlink="http://www.w3.org/1999/xlink" content-type="zoobank" xlink:type="simple">http://zoobank.org/86C258F1-260D-4009-83D9-4EC186BB7E08</object-id>
            </tp:taxon-name><tp:taxon-authority>Zhao &amp; Li</tp:taxon-authority><tp:taxon-status xmlns:xlink="http://www.w3.org/1999/xlink" xlink:type="simple">sp. n.</tp:taxon-status><xref ref-type="fig" rid="F4">Figs 4</xref><xref ref-type="fig" rid="F5">, 5</xref><xref ref-type="fig" rid="F6">, 6</xref><xref ref-type="fig" rid="F22">, 22</xref><!--PageBreak--><!--PageBreak--></tp:nomenclature><tp:treatment-sec sec-type="type material" id="SECID0ETGAE"><title>Type material.</title><p>
              <bold><italic>Holotype</italic></bold> ♂: Vietnam: Quang Binh Province: Phong Nha-Ke Bang National Park: Nuoc Nut Cave, <named-content xmlns:xlink="http://www.w3.org/1999/xlink" content-type="dwc:verbatimCoordinates" xlink:type="simple"><named-content content-type="geo-json" specific-use="{&#34;type&#34;:&#34;Point&#34;,&#34;coordinates&#34;:[106.294167,17.493667]}" id="NCID0EBHAE" xlink:type="simple">N17°29.62', E106°17.65'</named-content></named-content>, 143 m, 25.V.2016, Z.G. Chen &amp; Q.Y. Zhao leg. <bold><italic>Paratypes</italic></bold> 2♂ and 5♀, same data as holotype.</p></tp:treatment-sec><tp:treatment-sec sec-type="etymology" id="SECID0EJHAE"><title>Etymology.</title><p>The specific name refers to the type locality; adjective.</p></tp:treatment-sec><tp:treatment-sec sec-type="diagnosis" id="SECID0EOHAE"><title>Diagnosis.</title><p>This new species is similar to <italic><tp:taxon-name><tp:taxon-name-part taxon-name-part-type="genus" reg="Pinelema">P.</tp:taxon-name-part> <tp:taxon-name-part taxon-name-part-type="species" reg="pacchanensis">pacchanensis</tp:taxon-name-part></tp:taxon-name></italic> sp. n., but can be distinguished by the vestigial eyes (Figs <xref ref-type="fig" rid="F4">4A</xref>, <xref ref-type="fig" rid="F6">6A</xref>) (eyes completely reduced in <italic><tp:taxon-name><tp:taxon-name-part taxon-name-part-type="genus" reg="Pinelema">P.</tp:taxon-name-part> <tp:taxon-name-part taxon-name-part-type="species" reg="pacchanensis">pacchanensis</tp:taxon-name-part></tp:taxon-name></italic> sp. n.), beak-shaped embolus (Figs <xref ref-type="fig" rid="F4">4B–D</xref>, <xref ref-type="fig" rid="F5">5A–D</xref>) (boomerang-shaped in <italic><tp:taxon-name><tp:taxon-name-part taxon-name-part-type="genus" reg="Pinelema">P.</tp:taxon-name-part> <tp:taxon-name-part taxon-name-part-type="species" reg="pacchanensis">pacchanensis</tp:taxon-name-part></tp:taxon-name></italic> sp. n.), and the U-shaped receptacle (Fig. <xref ref-type="fig" rid="F6">6C</xref>) (globular in <italic><tp:taxon-name><tp:taxon-name-part taxon-name-part-type="genus" reg="Pinelema">P.</tp:taxon-name-part> <tp:taxon-name-part taxon-name-part-type="species" reg="pacchanensis">pacchanensis</tp:taxon-name-part></tp:taxon-name></italic> sp. n.).</p><fig id="F4" position="float" orientation="portrait"><label>Figure 4.</label><caption><p>
                  <italic><tp:taxon-name><tp:taxon-name-part taxon-name-part-type="genus" reg="Pinelema">Pinelema</tp:taxon-name-part> <tp:taxon-name-part taxon-name-part-type="species" reg="nuocnutensis">nuocnutensis</tp:taxon-name-part></tp:taxon-name></italic> sp. n., male holotype. <bold>A</bold> Habitus, dorsal view <bold>B</bold> Embolus, apical view <bold>C</bold> Palp, prolateral view <bold>D</bold> Palp, retrolateral view. Scale bars: 0.2 mm (<bold>A</bold>), 0.02 mm (<bold>B</bold>), 0.1 mm (<bold>C–D</bold>).</p></caption><graphic xmlns:xlink="http://www.w3.org/1999/xlink" xlink:href="zookeys-734-013-g004.jpg" position="float" orientation="portrait" xlink:type="simple" id="oo_183538.jpg"/></fig></tp:treatment-sec><tp:treatment-sec sec-type="description" id="SECID0E1KAE"><title>Description.</title><p>
              <bold><italic>Male</italic> (holotype).</bold> Total length 1.20. Carapace 0.53 long, 0.49 wide. Abdomen 0.63 long, 0.53 wide. Carapace, chelicerae, labium, and legs yellow, without any pattern (Fig. <xref ref-type="fig" rid="F4">4A</xref>). Four vestigial eyes. Leg measurements: I 4.42 (1.30, 0.20, 1.38, 0.90, 0.64); II 3.82 (1.13, 0.20, 1.18, 0.75, 0.56); III 2.73 (0.84, 0.18, 0.77, 0.51, 0.43); IV 3.24 (1.03, 0.18, 0.94, 0.63, 0.46). Abdomen light yellow, with a few long hairs.</p><p>Palp: femur 1.8 times longer than patella, tibia 1.5 times longer than patella, cymbial apophysis brown and spine-like (Figs <xref ref-type="fig" rid="F4">4C</xref>, <xref ref-type="fig" rid="F5">5A</xref>); <abbrev xmlns:xlink="http://www.w3.org/1999/xlink" xlink:title="ratio of embolus length and cymbium length" id="ABBRID0ETLAE" xlink:type="simple">REC</abbrev> 0.55; bulb kidney-shaped (Figs <xref ref-type="fig" rid="F4">4C–D</xref>, <xref ref-type="fig" rid="F5">5A–B</xref>); embolus beak-shaped, its outer margin forming a brown, spiral ridge (Fig. <xref ref-type="fig" rid="F4">4C–D</xref>, and arrows on Fig. <xref ref-type="fig" rid="F5">5C–D</xref>), opening two times shorter than embolus (Fig. <xref ref-type="fig" rid="F5">5B, D</xref>).</p><fig id="F5" position="float" orientation="portrait"><label>Figure 5.</label><caption><p>
                  <italic><tp:taxon-name><tp:taxon-name-part taxon-name-part-type="genus" reg="Pinelema">Pinelema</tp:taxon-name-part> <tp:taxon-name-part taxon-name-part-type="species" reg="nuocnutensis">nuocnutensis</tp:taxon-name-part></tp:taxon-name></italic> sp. n., male. <bold>A</bold> Palp, prolateral view <bold>B</bold> Palp, retrolateral view <bold>C</bold> Embolus, prolateral view <bold>D</bold> Embolus, retrolateral view. Scale bars: 0.06 mm (<bold>A–B</bold>), 0.02 mm (<bold>C–D</bold>).</p></caption><graphic xmlns:xlink="http://www.w3.org/1999/xlink" xlink:href="zookeys-734-013-g005.jpg" position="float" orientation="portrait" xlink:type="simple" id="oo_183539.jpg"/></fig><p>
              <bold><italic>Female.</italic></bold> Total length 1.31. Carapace 0.54 long, 0.46 wide. Abdomen 0.81 long, 0.71 wide. Coloration and pattern as in male (Figs <xref ref-type="fig" rid="F6">6A–B</xref>). Eyes reduced to four vestigial spots. Leg measurements: I 4.18 (1.25, 0.19, 1.31, 0.80, 0.63); II 3.57 (1.06, 0.19, 1.08, 0.68, 0.56); III 2.68 (0.86, 0.16, 0.76, 0.48, 0.42); IV 3.14 (1.01, 0.17, 0.91, 0.59, 0.46). Endogyne J-shaped, with short and broad insemination duct and U-shaped receptacle, insemination duct as wide as receptacle. (Fig. <xref ref-type="fig" rid="F6">6C</xref>).</p><fig id="F6" position="float" orientation="portrait"><label>Figure 6.</label><caption><p>
                  <italic><tp:taxon-name><tp:taxon-name-part taxon-name-part-type="genus" reg="Pinelema">Pinelema</tp:taxon-name-part> <tp:taxon-name-part taxon-name-part-type="species" reg="nuocnutensis">nuocnutensis</tp:taxon-name-part></tp:taxon-name></italic> sp. n., female paratype. <bold>A</bold> Habitus, dorsal view <bold>B</bold> Habitus, ventral view <bold>C</bold> Endogyne, lateral view. Scale bars: 0.2 mm (<bold>A–B</bold>), 0.05 mm (<bold>C</bold>).</p></caption><graphic xmlns:xlink="http://www.w3.org/1999/xlink" xlink:href="zookeys-734-013-g006.jpg" position="float" orientation="portrait" xlink:type="simple" id="oo_183540.jpg"/></fig></tp:treatment-sec><tp:treatment-sec sec-type="distribution" id="SECID0EAPAE"><title>Distribution.</title><p>Known only from the type locality (Fig. <xref ref-type="fig" rid="F22">22</xref>).</p></tp:treatment-sec><tp:treatment-sec><!--Section generated to contain objects referenced in tp:taxon-treatment.--><fig id="F22" position="float" orientation="portrait"><label>Figure 22.</label><caption><p>Distribution records of seven new <italic><tp:taxon-name><tp:taxon-name-part taxon-name-part-type="genus" reg="Pinelema">Pinelema</tp:taxon-name-part></tp:taxon-name></italic> species in Vietnam: <bold>1</bold> <italic><tp:taxon-name><tp:taxon-name-part taxon-name-part-type="genus" reg="Pinelema">P.</tp:taxon-name-part> <tp:taxon-name-part taxon-name-part-type="species" reg="damtaoensis">damtaoensis</tp:taxon-name-part></tp:taxon-name></italic> sp. n. <bold>2</bold> <italic><tp:taxon-name><tp:taxon-name-part taxon-name-part-type="genus" reg="Pinelema">P.</tp:taxon-name-part> <tp:taxon-name-part taxon-name-part-type="species" reg="nuocnutensis">nuocnutensis</tp:taxon-name-part></tp:taxon-name></italic> sp. n. <bold>3</bold> <italic><tp:taxon-name><tp:taxon-name-part taxon-name-part-type="genus" reg="Pinelema">P.</tp:taxon-name-part> <tp:taxon-name-part taxon-name-part-type="species" reg="laensis">laensis</tp:taxon-name-part></tp:taxon-name></italic> sp. n. <bold>4</bold> <italic><tp:taxon-name><tp:taxon-name-part taxon-name-part-type="genus" reg="Pinelema">P.</tp:taxon-name-part> <tp:taxon-name-part taxon-name-part-type="species" reg="pacchanensis">pacchanensis</tp:taxon-name-part></tp:taxon-name></italic> sp. n. <bold>5</bold> <italic><tp:taxon-name><tp:taxon-name-part taxon-name-part-type="genus" reg="Pinelema">P.</tp:taxon-name-part> <tp:taxon-name-part taxon-name-part-type="species" reg="spirulata">spirulata</tp:taxon-name-part></tp:taxon-name></italic> sp. n. <bold>6</bold> <italic><tp:taxon-name><tp:taxon-name-part taxon-name-part-type="genus" reg="Pinelema">P.</tp:taxon-name-part> <tp:taxon-name-part taxon-name-part-type="species" reg="xiezi">xiezi</tp:taxon-name-part></tp:taxon-name></italic> sp. n. <bold>7</bold> <italic><tp:taxon-name><tp:taxon-name-part taxon-name-part-type="genus" reg="Pinelema">P.</tp:taxon-name-part> <tp:taxon-name-part taxon-name-part-type="species" reg="zhenzhuang">zhenzhuang</tp:taxon-name-part></tp:taxon-name></italic> sp. n.</p></caption><graphic xmlns:xlink="http://www.w3.org/1999/xlink" xlink:href="zookeys-734-013-g022.jpg" position="float" orientation="portrait" xlink:type="simple" id="oo_183556.jpg"/></fig></tp:treatment-sec></tp:taxon-treatment>
