# Supplementary material for: Seven new species of Pinelema from Vietnam (Araneae, Telemidae)
Source: Zookeys. 2018 Feb 5;(734):13–42. doi: 10.3897/zookeys.734.15061 (PMC5904341; doi:10.3897/zookeys.734.15061)
Supplement: XML Treatment for Pinelema laensis [file zookeys.734.15061-treatment4.xml]

<!DOCTYPE tp:taxon-treatment
  PUBLIC "-//TaxonX//DTD Taxonomic Treatment Publishing DTD v0 20100105//EN" "tax-treatment-NSO.dtd">
<tp:taxon-treatment xmlns:tp="http://www.plazi.org/taxpub"><tp:treatment-meta><kwd-group><label>Taxon classification</label><kwd><named-content xmlns:xlink="http://www.w3.org/1999/xlink" content-type="kingdom">Animalia</named-content></kwd><kwd><named-content xmlns:xlink="http://www.w3.org/1999/xlink" content-type="order">Araneae</named-content></kwd><kwd><named-content xmlns:xlink="http://www.w3.org/1999/xlink" content-type="family">Telemidae</named-content></kwd></kwd-group><mixed-citation publication-type="journal"><person-group><name><surname>Zhao</surname><given-names>Huifeng</given-names></name><name><surname>Dinh-Sac</surname><given-names>Pham</given-names></name><name><surname>Song</surname><given-names>Yang</given-names></name><name><surname>Do</surname><given-names>Thi-Duyen</given-names></name><name><surname>Li</surname><given-names>Shuqiang</given-names></name></person-group><article-title>Seven new species of <italic><tp:taxon-name><tp:taxon-name-part taxon-name-part-type="genus" reg="Pinelema">Pinelema</tp:taxon-name-part></tp:taxon-name></italic> from Vietnam (<tp:taxon-name><tp:taxon-name-part taxon-name-part-type="order">Araneae</tp:taxon-name-part></tp:taxon-name>, <tp:taxon-name><tp:taxon-name-part taxon-name-part-type="family">Telemidae</tp:taxon-name-part></tp:taxon-name>)</article-title><source>Zookeys</source><day>5</day><month>2</month><year>2018</year><volume>2018</volume><issue>734</issue><fpage>13</fpage><lpage>42</lpage><pub-id pub-id-type="doi">10.3897/zookeys.734.15061</pub-id></mixed-citation></tp:treatment-meta><tp:nomenclature><tp:taxon-name>
              <tp:taxon-name-part taxon-name-part-type="genus" reg="Pinelema">Pinelema</tp:taxon-name-part>
              <tp:taxon-name-part taxon-name-part-type="species" reg="laensis">laensis</tp:taxon-name-part>
              <object-id xmlns:xlink="http://www.w3.org/1999/xlink" content-type="zoobank" xlink:type="simple">http://zoobank.org/284193C9-50F3-4836-A3AC-B1C9790D49A9</object-id>
            </tp:taxon-name><tp:taxon-authority>Zhao &amp; Li</tp:taxon-authority><tp:taxon-status xmlns:xlink="http://www.w3.org/1999/xlink" xlink:type="simple">sp. n.</tp:taxon-status><xref ref-type="fig" rid="F7">Figs 7</xref><xref ref-type="fig" rid="F8">, 8</xref><xref ref-type="fig" rid="F9">, 9</xref><xref ref-type="fig" rid="F22">, 22</xref></tp:nomenclature><tp:treatment-sec sec-type="type material" id="SECID0EDRAE"><title>Type material.</title><p>
              <bold><italic>Holotype</italic></bold> ♂: Vietnam: Phu Tho Province: Xuan Son National Park: La Cave, <named-content xmlns:xlink="http://www.w3.org/1999/xlink" content-type="dwc:verbatimCoordinates" xlink:type="simple"><named-content content-type="geo-json" specific-use="{&#34;type&#34;:&#34;Point&#34;,&#34;coordinates&#34;:[104.939167,21.137833]}" id="NCID0ERRAE" xlink:type="simple">N21°08.27', E104°56.35'</named-content></named-content>, 424 m, 27.X.2012, H.F. Zhao &amp; Z.G. Chen leg. <bold><italic>Paratypes</italic></bold> 1♂ and 4♀, same data as holotype.</p></tp:treatment-sec><tp:treatment-sec sec-type="etymology" id="SECID0EZRAE"><title>Etymology.</title><p>The specific name refers to the type locality; adjective.</p></tp:treatment-sec><tp:treatment-sec sec-type="diagnosis" id="SECID0E5RAE"><title>Diagnosis.</title><p>This new species is similar to <italic><tp:taxon-name><tp:taxon-name-part taxon-name-part-type="genus" reg="Pinelema">P.</tp:taxon-name-part> <tp:taxon-name-part taxon-name-part-type="species" reg="xiezi">xiezi</tp:taxon-name-part></tp:taxon-name></italic> sp. n. by having a trapezoidal embolus but can be distinguished by the marginally sclerotized, hollow embolus (Figs <xref ref-type="fig" rid="F7">7B</xref>, <xref ref-type="fig" rid="F8">8C–D</xref>). <italic><tp:taxon-name><tp:taxon-name-part taxon-name-part-type="genus" reg="Pinelema">Pinelema</tp:taxon-name-part> <tp:taxon-name-part taxon-name-part-type="species" reg="laensis">laensis</tp:taxon-name-part></tp:taxon-name></italic> sp. n. is also similar to <italic><tp:taxon-name><tp:taxon-name-part taxon-name-part-type="genus" reg="Pinelema">P.</tp:taxon-name-part> <tp:taxon-name-part taxon-name-part-type="species" reg="huobaensis">huobaensis</tp:taxon-name-part></tp:taxon-name></italic> and <italic><tp:taxon-name><tp:taxon-name-part taxon-name-part-type="genus" reg="Pinelema">P.</tp:taxon-name-part> <tp:taxon-name-part taxon-name-part-type="species" reg="yaosaensis">yaosaensis</tp:taxon-name-part></tp:taxon-name></italic> but can be distinguished from them by having distinct eyes and a trapezoidal embolus; <italic><tp:taxon-name><tp:taxon-name-part taxon-name-part-type="genus" reg="Pinelema">P.</tp:taxon-name-part> <tp:taxon-name-part taxon-name-part-type="species" reg="huobaensis">huobaensis</tp:taxon-name-part></tp:taxon-name></italic> and <italic><tp:taxon-name><tp:taxon-name-part taxon-name-part-type="genus" reg="Pinelema">P.</tp:taxon-name-part> <tp:taxon-name-part taxon-name-part-type="species" reg="yaosaensis">yaosaensis</tp:taxon-name-part></tp:taxon-name></italic> have no eyes and their emboli are shaped like equilateral triangles. The new species can be distinguished from other congeners by the short embolus and axe-shaped endogyne (Fig. <xref ref-type="fig" rid="F9">9C</xref>).</p><fig id="F7" position="float" orientation="portrait"><label>Figure 7.</label><caption><p>
                  <italic><tp:taxon-name><tp:taxon-name-part taxon-name-part-type="genus" reg="Pinelema">Pinelema</tp:taxon-name-part> <tp:taxon-name-part taxon-name-part-type="species" reg="laensis">laensis</tp:taxon-name-part></tp:taxon-name></italic> sp. n., male holotype. <bold>A</bold> Habitus, dorsal view <bold>B</bold> Embolus, apical view <bold>C</bold> Palp, prolateral view <bold>D</bold> Palp, retrolateral view. Scale bars: 0.2 mm (<bold>A</bold>), 0.02 mm (<bold>B</bold>), 0.1 mm (<bold>C–D</bold>).</p></caption><graphic xmlns:xlink="http://www.w3.org/1999/xlink" xlink:href="zookeys-734-013-g007.jpg" position="float" orientation="portrait" xlink:type="simple" id="oo_183541.jpg"/></fig></tp:treatment-sec><tp:treatment-sec sec-type="description" id="SECID0EYVAE"><title>Description.</title><p>
              <bold><italic>Male</italic> (holotype).</bold> Total length 1.20. Carapace 0.51 long, 0.47 wide. Abdomen 0.67 long, 0.55 wide. Carapace brown with a black spot. Six eyes encircled by black rings, clypeus 0.12 long, ocular quadrangle 0.19 wide. Chelicerae, labium and sternum dark brown. Legs yellow with brown dots and hairs (Fig. <xref ref-type="fig" rid="F7">7A</xref>), leg measurements: I 3.07 (0.87, 0.19, 0.94, 0.59, 0.48); II 2.66 (0.82, 0.15, 0.75, 0.48, 0.46); III 1.90 (0.56, 0.14, 0.52, 0.34, 0.34); IV 2.32 (0.71, 0.16, 0.64, 0.43, 0.38). Abdomen dark blue.</p><p>Palp: femur 2.5 times longer than patella, tibia approximately two times longer than patella, cymbial apophysis brown and thumb-like (Figs <xref ref-type="fig" rid="F7">7C</xref>, <xref ref-type="fig" rid="F8">8A</xref>); <abbrev xmlns:xlink="http://www.w3.org/1999/xlink" xlink:title="ratio of embolus length and cymbium length" id="ABBRID0ERWAE" xlink:type="simple">REC</abbrev> 0.56; bulb egg-shaped; embolus trapezoidal, sclerotized marginally, hollow inside (Figs <xref ref-type="fig" rid="F7">7C–D</xref>, <xref ref-type="fig" rid="F8">8C–D</xref>), slit of embolus obscure (Fig. <xref ref-type="fig" rid="F8">8D</xref>); embolus with vertical groove located retrolaterally (black arrows on Fig. <xref ref-type="fig" rid="F8">8B, D</xref>), with a pit prolaterally (Figs <xref ref-type="fig" rid="F7">7C</xref>, <xref ref-type="fig" rid="F8">8A, C</xref>) and wrinkles at the tip (white arrows on Fig. <xref ref-type="fig" rid="F8">8C–D</xref>).</p><fig id="F8" position="float" orientation="portrait"><label>Figure 8.</label><caption><p>
                  <italic><tp:taxon-name><tp:taxon-name-part taxon-name-part-type="genus" reg="Pinelema">Pinelema</tp:taxon-name-part> <tp:taxon-name-part taxon-name-part-type="species" reg="laensis">laensis</tp:taxon-name-part></tp:taxon-name></italic> sp. n., male. <bold>A</bold> Palp, prolateral view <bold>B</bold> Palp, retrolateral view <bold>C</bold> Embolus, prolateral view <bold>D</bold> Embolus, retrolateral view. Scale bars: 0.06 mm (<bold>A–B</bold>), 0.02 mm (<bold>C–D</bold>). White arrows indicate tiny wrinkles and black ones indicate the groove of embolus.</p></caption><graphic xmlns:xlink="http://www.w3.org/1999/xlink" xlink:href="zookeys-734-013-g008.jpg" position="float" orientation="portrait" xlink:type="simple" id="oo_183542.jpg"/></fig><p>
              <bold><italic>Female.</italic></bold> Total length 1.19 (Figs <xref ref-type="fig" rid="F9">9A–B</xref>). Carapace 0.46 long, 0.45 wide. Abdomen 0.72 long, 0.69 wide. Coloration darker than male. Six eyes encircled by black rings, clypeus 0.09 long, ocular quadrangle 0.18 wide. Leg measurements: I 2.75 (0.82, 0.17, 0.81, 0.50, 0.45); II 2.41 (0.69, 0.17, 0.69, 0.43, 0.43); III 1.81 (0.54, 0.14, 0.50, 0.31, 0.32); IV 2.25 (0.71, 0.14, 0.64, 0.40, 0.36). Abdomen purple, with black and yellow pattern ventrally. Endogyne axe-shaped; insemination duct broad, its diameter 0.07; receptacle bag-like, 4 times wider than insemination duct (Fig. <xref ref-type="fig" rid="F9">9C</xref>).</p><fig id="F9" position="float" orientation="portrait"><label>Figure 9.</label><caption><p>
                  <italic><tp:taxon-name><tp:taxon-name-part taxon-name-part-type="genus" reg="Pinelema">Pinelema</tp:taxon-name-part> <tp:taxon-name-part taxon-name-part-type="species" reg="laensis">laensis</tp:taxon-name-part></tp:taxon-name></italic> sp. n., female paratype. <bold>A</bold> Habitus, dorsal view <bold>B</bold> Habitus, ventral view <bold>C</bold> Endogyne, lateral view. Scale bars: 0.2 mm (<bold>A–B</bold>), 0.05 mm (<bold>C</bold>).</p></caption><graphic xmlns:xlink="http://www.w3.org/1999/xlink" xlink:href="zookeys-734-013-g009.jpg" position="float" orientation="portrait" xlink:type="simple" id="oo_183543.jpg"/></fig></tp:treatment-sec><tp:treatment-sec sec-type="distribution" id="SECID0EG1AE"><title>Distribution.</title><p>Known only from the type locality (Fig. <xref ref-type="fig" rid="F22">22</xref>).</p></tp:treatment-sec><tp:treatment-sec><!--Section generated to contain objects referenced in tp:taxon-treatment.--><fig id="F22" position="float" orientation="portrait"><label>Figure 22.</label><caption><p>Distribution records of seven new <italic><tp:taxon-name><tp:taxon-name-part taxon-name-part-type="genus" reg="Pinelema">Pinelema</tp:taxon-name-part></tp:taxon-name></italic> species in Vietnam: <bold>1</bold> <italic><tp:taxon-name><tp:taxon-name-part taxon-name-part-type="genus" reg="Pinelema">P.</tp:taxon-name-part> <tp:taxon-name-part taxon-name-part-type="species" reg="damtaoensis">damtaoensis</tp:taxon-name-part></tp:taxon-name></italic> sp. n. <bold>2</bold> <italic><tp:taxon-name><tp:taxon-name-part taxon-name-part-type="genus" reg="Pinelema">P.</tp:taxon-name-part> <tp:taxon-name-part taxon-name-part-type="species" reg="nuocnutensis">nuocnutensis</tp:taxon-name-part></tp:taxon-name></italic> sp. n. <bold>3</bold> <italic><tp:taxon-name><tp:taxon-name-part taxon-name-part-type="genus" reg="Pinelema">P.</tp:taxon-name-part> <tp:taxon-name-part taxon-name-part-type="species" reg="laensis">laensis</tp:taxon-name-part></tp:taxon-name></italic> sp. n. <bold>4</bold> <italic><tp:taxon-name><tp:taxon-name-part taxon-name-part-type="genus" reg="Pinelema">P.</tp:taxon-name-part> <tp:taxon-name-part taxon-name-part-type="species" reg="pacchanensis">pacchanensis</tp:taxon-name-part></tp:taxon-name></italic> sp. n. <bold>5</bold> <italic><tp:taxon-name><tp:taxon-name-part taxon-name-part-type="genus" reg="Pinelema">P.</tp:taxon-name-part> <tp:taxon-name-part taxon-name-part-type="species" reg="spirulata">spirulata</tp:taxon-name-part></tp:taxon-name></italic> sp. n. <bold>6</bold> <italic><tp:taxon-name><tp:taxon-name-part taxon-name-part-type="genus" reg="Pinelema">P.</tp:taxon-name-part> <tp:taxon-name-part taxon-name-part-type="species" reg="xiezi">xiezi</tp:taxon-name-part></tp:taxon-name></italic> sp. n. <bold>7</bold> <italic><tp:taxon-name><tp:taxon-name-part taxon-name-part-type="genus" reg="Pinelema">P.</tp:taxon-name-part> <tp:taxon-name-part taxon-name-part-type="species" reg="zhenzhuang">zhenzhuang</tp:taxon-name-part></tp:taxon-name></italic> sp. n.</p></caption><graphic xmlns:xlink="http://www.w3.org/1999/xlink" xlink:href="zookeys-734-013-g022.jpg" position="float" orientation="portrait" xlink:type="simple" id="oo_183556.jpg"/></fig></tp:treatment-sec></tp:taxon-treatment>
