# Supplementary material for: Seven new species of Pinelema from Vietnam (Araneae, Telemidae)
Source: Zookeys. 2018 Feb 5;(734):13–42. doi: 10.3897/zookeys.734.15061 (PMC5904341; doi:10.3897/zookeys.734.15061)
Supplement: XML Treatment for Pinelema pacchanensis [file zookeys.734.15061-treatment5.xml]

<!DOCTYPE tp:taxon-treatment
  PUBLIC "-//TaxonX//DTD Taxonomic Treatment Publishing DTD v0 20100105//EN" "tax-treatment-NSO.dtd">
<tp:taxon-treatment xmlns:tp="http://www.plazi.org/taxpub"><tp:treatment-meta><kwd-group><label>Taxon classification</label><kwd><named-content xmlns:xlink="http://www.w3.org/1999/xlink" content-type="kingdom">Animalia</named-content></kwd><kwd><named-content xmlns:xlink="http://www.w3.org/1999/xlink" content-type="order">Araneae</named-content></kwd><kwd><named-content xmlns:xlink="http://www.w3.org/1999/xlink" content-type="family">Telemidae</named-content></kwd></kwd-group><mixed-citation publication-type="journal"><person-group><name><surname>Zhao</surname><given-names>Huifeng</given-names></name><name><surname>Dinh-Sac</surname><given-names>Pham</given-names></name><name><surname>Song</surname><given-names>Yang</given-names></name><name><surname>Do</surname><given-names>Thi-Duyen</given-names></name><name><surname>Li</surname><given-names>Shuqiang</given-names></name></person-group><article-title>Seven new species of <italic><tp:taxon-name><tp:taxon-name-part taxon-name-part-type="genus" reg="Pinelema">Pinelema</tp:taxon-name-part></tp:taxon-name></italic> from Vietnam (<tp:taxon-name><tp:taxon-name-part taxon-name-part-type="order">Araneae</tp:taxon-name-part></tp:taxon-name>, <tp:taxon-name><tp:taxon-name-part taxon-name-part-type="family">Telemidae</tp:taxon-name-part></tp:taxon-name>)</article-title><source>Zookeys</source><day>5</day><month>2</month><year>2018</year><volume>2018</volume><issue>734</issue><fpage>13</fpage><lpage>42</lpage><pub-id pub-id-type="doi">10.3897/zookeys.734.15061</pub-id></mixed-citation></tp:treatment-meta><tp:nomenclature><tp:taxon-name>
              <tp:taxon-name-part taxon-name-part-type="genus" reg="Pinelema">Pinelema</tp:taxon-name-part>
              <tp:taxon-name-part taxon-name-part-type="species" reg="pacchanensis">pacchanensis</tp:taxon-name-part>
              <object-id xmlns:xlink="http://www.w3.org/1999/xlink" content-type="zoobank" xlink:type="simple">http://zoobank.org/DA3352BD-B1B9-4215-A449-2D2A39BE4A3F</object-id>
            </tp:taxon-name><tp:taxon-authority>Zhao &amp; Li</tp:taxon-authority><tp:taxon-status xmlns:xlink="http://www.w3.org/1999/xlink" xlink:type="simple">sp. n.</tp:taxon-status><xref ref-type="fig" rid="F10">Figs 10</xref><xref ref-type="fig" rid="F11">, 11</xref><xref ref-type="fig" rid="F12">, 12</xref><xref ref-type="fig" rid="F22">, 22</xref><!--PageBreak--><!--PageBreak--><!--PageBreak--><!--PageBreak--><!--PageBreak--><!--PageBreak--><!--PageBreak--></tp:nomenclature><tp:treatment-sec sec-type="type material" id="SECID0EQ3AE"><title>Type material.</title><p>
              <bold><italic>Holotype</italic></bold> ♂: Vietnam: Bac Kan Province: Cho Don District: Pac Chan Cave, <named-content xmlns:xlink="http://www.w3.org/1999/xlink" content-type="dwc:verbatimCoordinates" xlink:type="simple"><named-content content-type="geo-json" specific-use="{&#34;type&#34;:&#34;Point&#34;,&#34;coordinates&#34;:[105.613167,22.379667]}" id="NCID0E53AE" xlink:type="simple">N22°22.78', E105°36.79'</named-content></named-content>, 225 m, 18.X.2012, H.F. Zhao &amp; Z.G. Chen leg. <bold><italic>Paratypes</italic></bold> 2♂ and 5♀, same data as holotype.</p></tp:treatment-sec><tp:treatment-sec sec-type="etymology" id="SECID0EG4AE"><title>Etymology.</title><p>The specific name refers to the type locality; adjective.</p></tp:treatment-sec><tp:treatment-sec sec-type="diagnosis" id="SECID0EL4AE"><title>Diagnosis.</title><p>This new species is similar to <italic><tp:taxon-name><tp:taxon-name-part taxon-name-part-type="genus" reg="Pinelema">P.</tp:taxon-name-part> <tp:taxon-name-part taxon-name-part-type="species" reg="nuocnutensis">nuocnutensis</tp:taxon-name-part></tp:taxon-name></italic> sp. n. and <italic><tp:taxon-name><tp:taxon-name-part taxon-name-part-type="genus" reg="Pinelema">P.</tp:taxon-name-part> <tp:taxon-name-part taxon-name-part-type="species" reg="podiensis">podiensis</tp:taxon-name-part></tp:taxon-name></italic>, and can be distinguished from them by boomerang-shaped embolus (the embolus of <italic><tp:taxon-name><tp:taxon-name-part taxon-name-part-type="genus" reg="Pinelema">P.</tp:taxon-name-part> <tp:taxon-name-part taxon-name-part-type="species" reg="nuocnutensis">nuocnutensis</tp:taxon-name-part></tp:taxon-name></italic> sp. n. is beak-shaped, embolus in <italic><tp:taxon-name><tp:taxon-name-part taxon-name-part-type="genus" reg="Pinelema">P.</tp:taxon-name-part> <tp:taxon-name-part taxon-name-part-type="species" reg="podiensis">podiensis</tp:taxon-name-part></tp:taxon-name></italic> is shaped like an isosceles triangle). The new species can be distinguished from other congeners by the medium length embolus (Figs <xref ref-type="fig" rid="F10">10C–D</xref>, <xref ref-type="fig" rid="F11">11A–B</xref>) (<abbrev xmlns:xlink="http://www.w3.org/1999/xlink" xlink:title="ratio of embolus length and cymbium length" id="ABBRID0EF6AE" xlink:type="simple">REC</abbrev> is 0.60) vs. <abbrev xmlns:xlink="http://www.w3.org/1999/xlink" xlink:title="ratio of embolus length and cymbium length" id="ABBRID0EJ6AE" xlink:type="simple">REC</abbrev> of other <italic><tp:taxon-name><tp:taxon-name-part taxon-name-part-type="genus" reg="Pinelema">Pinelema</tp:taxon-name-part></tp:taxon-name></italic> species 0.90 or less than 0.35.</p><fig id="F10" position="float" orientation="portrait"><label>Figure 10.</label><caption><p>
                  <italic><tp:taxon-name><tp:taxon-name-part taxon-name-part-type="genus" reg="Pinelema">Pinelema</tp:taxon-name-part> <tp:taxon-name-part taxon-name-part-type="species" reg="pacchanensis">pacchanensis</tp:taxon-name-part></tp:taxon-name></italic> sp. n., male holotype. <bold>A</bold> Habitus, dorsal view <bold>B</bold> Embolus, apical view <bold>C</bold> Palp, prolateral view <bold>D</bold> Palp, retrolateral view. Scale bars: 0.2 mm (<bold>A</bold>), 0.05 mm (<bold>B</bold>), 0.1 mm (<bold>C–D</bold>).</p></caption><graphic xmlns:xlink="http://www.w3.org/1999/xlink" xlink:href="zookeys-734-013-g010.jpg" position="float" orientation="portrait" xlink:type="simple" id="oo_183544.jpg"/></fig></tp:treatment-sec><tp:treatment-sec sec-type="description" id="SECID0E2AAG"><title>Description.</title><p>
              <bold><italic>Male</italic> (holotype).</bold> Total length 1.41. Carapace 0.61 long, 0.55 wide. Abdomen 0.85 long, 0.71 wide. Carapace yellow with no markings. Eyes absent. Chelicerae, endites, labium, sternum, and legs the same color as carapace. Leg measurements: I 4.52 (1.34, 0.21, 1.41, 0.95, 0.61); II 4.13 (1.23, 0.21, 1.30, 0.83, 0.56); III 3.03 (0.95, 0.18, 0.85, 0.60, 0.45); IV 3.26 (1.18, 0.18, 1.08, 0.36, 0.46). Abdomen yellow with sparse long hairs.</p><!--PageBreak--><!--PageBreak--><!--PageBreak--><!--PageBreak--><p>Palp: femur approximately two times longer than patella, tibia nearly three times longer than patella, cymbium two times longer than tibia, cymbial apophysis brown and finger-shaped (Fig. <xref ref-type="fig" rid="F11">11A</xref>); <abbrev xmlns:xlink="http://www.w3.org/1999/xlink" xlink:title="ratio of embolus length and cymbium length" id="ABBRID0EQBAG" xlink:type="simple">REC</abbrev> 0.60; bulb kidney-shaped (Figs <xref ref-type="fig" rid="F10">10C–D</xref>, <xref ref-type="fig" rid="F11">11A–B</xref>); embolus boomerang-shaped (Figs <xref ref-type="fig" rid="F10">10D</xref>, <xref ref-type="fig" rid="F11">11D</xref>), spiral ridge brown (Figs <xref ref-type="fig" rid="F10">10B</xref>, <xref ref-type="fig" rid="F11">11C–D</xref>).</p><fig id="F11" position="float" orientation="portrait"><label>Figure 11.</label><caption><p>
                  <italic><tp:taxon-name><tp:taxon-name-part taxon-name-part-type="genus" reg="Pinelema">Pinelema</tp:taxon-name-part> <tp:taxon-name-part taxon-name-part-type="species" reg="pacchanensis">pacchanensis</tp:taxon-name-part></tp:taxon-name></italic> sp. n., male. <bold>A</bold> Palp, prolateral view <bold>B</bold> Palp, retrolateral view <bold>C</bold> Embolus, prolateral view <bold>D</bold> Embolus, retrolateral view. Scale bars: 0.06 mm (<bold>A–B</bold>), 0.02 mm (<bold>C–D</bold>).</p></caption><graphic xmlns:xlink="http://www.w3.org/1999/xlink" xlink:href="zookeys-734-013-g011.jpg" position="float" orientation="portrait" xlink:type="simple" id="oo_183545.jpg"/></fig><p>
              <bold><italic>Female.</italic></bold> Total length 1.33 (Fig. <xref ref-type="fig" rid="F12">12A–B</xref>). Carapace 0.56 long, 0.55 wide. Abdomen 0.73 long, 0.67 wide. Coloration as in male. Leg measurements: I 4.26 (1.28, 0.22, 1.33, 0.86, 0.57); II 3.88 (1.18, 0.22, 1.19, 0.75, 0.54); III 2.89 (0.92, 0.16, 0.81, 0.54, 0.46); IV 3.56 (1.13, 0.17, 1.03, 0.75, 0.48). Endogyne comma-shaped, insemination duct long (2 times longer than diameter of receptacle) and its diameter twice as thin as receptacle. Receptacle globular (Fig. <xref ref-type="fig" rid="F12">12C</xref>).</p><fig id="F12" position="float" orientation="portrait"><label>Figure 12.</label><caption><p>
                  <italic><tp:taxon-name><tp:taxon-name-part taxon-name-part-type="genus" reg="Pinelema">Pinelema</tp:taxon-name-part> <tp:taxon-name-part taxon-name-part-type="species" reg="pacchanensis">pacchanensis</tp:taxon-name-part></tp:taxon-name></italic> sp. n., female paratype. <bold>A</bold> Habitus, dorsal view <bold>B</bold> Habitus, ventral view <bold>C</bold> Endogyne, lateral view. Scale bars: 0.5 mm (<bold>A–B</bold>), 0.05 mm (<bold>C</bold>).</p></caption><graphic xmlns:xlink="http://www.w3.org/1999/xlink" xlink:href="zookeys-734-013-g012.jpg" position="float" orientation="portrait" xlink:type="simple" id="oo_183546.jpg"/></fig></tp:treatment-sec><tp:treatment-sec sec-type="distribution" id="SECID0EBFAG"><title>Distribution.</title><p>Known only from the type locality (Fig. <xref ref-type="fig" rid="F22">22</xref>).</p></tp:treatment-sec><tp:treatment-sec><!--Section generated to contain objects referenced in tp:taxon-treatment.--><fig id="F22" position="float" orientation="portrait"><label>Figure 22.</label><caption><p>Distribution records of seven new <italic><tp:taxon-name><tp:taxon-name-part taxon-name-part-type="genus" reg="Pinelema">Pinelema</tp:taxon-name-part></tp:taxon-name></italic> species in Vietnam: <bold>1</bold> <italic><tp:taxon-name><tp:taxon-name-part taxon-name-part-type="genus" reg="Pinelema">P.</tp:taxon-name-part> <tp:taxon-name-part taxon-name-part-type="species" reg="damtaoensis">damtaoensis</tp:taxon-name-part></tp:taxon-name></italic> sp. n. <bold>2</bold> <italic><tp:taxon-name><tp:taxon-name-part taxon-name-part-type="genus" reg="Pinelema">P.</tp:taxon-name-part> <tp:taxon-name-part taxon-name-part-type="species" reg="nuocnutensis">nuocnutensis</tp:taxon-name-part></tp:taxon-name></italic> sp. n. <bold>3</bold> <italic><tp:taxon-name><tp:taxon-name-part taxon-name-part-type="genus" reg="Pinelema">P.</tp:taxon-name-part> <tp:taxon-name-part taxon-name-part-type="species" reg="laensis">laensis</tp:taxon-name-part></tp:taxon-name></italic> sp. n. <bold>4</bold> <italic><tp:taxon-name><tp:taxon-name-part taxon-name-part-type="genus" reg="Pinelema">P.</tp:taxon-name-part> <tp:taxon-name-part taxon-name-part-type="species" reg="pacchanensis">pacchanensis</tp:taxon-name-part></tp:taxon-name></italic> sp. n. <bold>5</bold> <italic><tp:taxon-name><tp:taxon-name-part taxon-name-part-type="genus" reg="Pinelema">P.</tp:taxon-name-part> <tp:taxon-name-part taxon-name-part-type="species" reg="spirulata">spirulata</tp:taxon-name-part></tp:taxon-name></italic> sp. n. <bold>6</bold> <italic><tp:taxon-name><tp:taxon-name-part taxon-name-part-type="genus" reg="Pinelema">P.</tp:taxon-name-part> <tp:taxon-name-part taxon-name-part-type="species" reg="xiezi">xiezi</tp:taxon-name-part></tp:taxon-name></italic> sp. n. <bold>7</bold> <italic><tp:taxon-name><tp:taxon-name-part taxon-name-part-type="genus" reg="Pinelema">P.</tp:taxon-name-part> <tp:taxon-name-part taxon-name-part-type="species" reg="zhenzhuang">zhenzhuang</tp:taxon-name-part></tp:taxon-name></italic> sp. n.</p></caption><graphic xmlns:xlink="http://www.w3.org/1999/xlink" xlink:href="zookeys-734-013-g022.jpg" position="float" orientation="portrait" xlink:type="simple" id="oo_183556.jpg"/></fig></tp:treatment-sec></tp:taxon-treatment>
