# Supplementary material for: Seven new species of Pinelema from Vietnam (Araneae, Telemidae)
Source: Zookeys. 2018 Feb 5;(734):13–42. doi: 10.3897/zookeys.734.15061 (PMC5904341; doi:10.3897/zookeys.734.15061)
Supplement: XML Treatment for Pinelema xiezi [file zookeys.734.15061-treatment7.xml]

<!DOCTYPE tp:taxon-treatment
  PUBLIC "-//TaxonX//DTD Taxonomic Treatment Publishing DTD v0 20100105//EN" "tax-treatment-NSO.dtd">
<tp:taxon-treatment xmlns:tp="http://www.plazi.org/taxpub"><tp:treatment-meta><kwd-group><label>Taxon classification</label><kwd><named-content xmlns:xlink="http://www.w3.org/1999/xlink" content-type="kingdom">Animalia</named-content></kwd><kwd><named-content xmlns:xlink="http://www.w3.org/1999/xlink" content-type="order">Araneae</named-content></kwd><kwd><named-content xmlns:xlink="http://www.w3.org/1999/xlink" content-type="family">Telemidae</named-content></kwd></kwd-group><mixed-citation publication-type="journal"><person-group><name><surname>Zhao</surname><given-names>Huifeng</given-names></name><name><surname>Dinh-Sac</surname><given-names>Pham</given-names></name><name><surname>Song</surname><given-names>Yang</given-names></name><name><surname>Do</surname><given-names>Thi-Duyen</given-names></name><name><surname>Li</surname><given-names>Shuqiang</given-names></name></person-group><article-title>Seven new species of <italic><tp:taxon-name><tp:taxon-name-part taxon-name-part-type="genus" reg="Pinelema">Pinelema</tp:taxon-name-part></tp:taxon-name></italic> from Vietnam (<tp:taxon-name><tp:taxon-name-part taxon-name-part-type="order">Araneae</tp:taxon-name-part></tp:taxon-name>, <tp:taxon-name><tp:taxon-name-part taxon-name-part-type="family">Telemidae</tp:taxon-name-part></tp:taxon-name>)</article-title><source>Zookeys</source><day>5</day><month>2</month><year>2018</year><volume>2018</volume><issue>734</issue><fpage>13</fpage><lpage>42</lpage><pub-id pub-id-type="doi">10.3897/zookeys.734.15061</pub-id></mixed-citation></tp:treatment-meta><tp:nomenclature><tp:taxon-name>
              <tp:taxon-name-part taxon-name-part-type="genus" reg="Pinelema">Pinelema</tp:taxon-name-part>
              <tp:taxon-name-part taxon-name-part-type="species" reg="xiezi">xiezi</tp:taxon-name-part>
              <object-id xmlns:xlink="http://www.w3.org/1999/xlink" content-type="zoobank" xlink:type="simple">http://zoobank.org/A6F02EFC-EFE5-47BF-B19F-07A517800007</object-id>
            </tp:taxon-name><tp:taxon-authority>Zhao &amp; Li</tp:taxon-authority><tp:taxon-status xmlns:xlink="http://www.w3.org/1999/xlink" xlink:type="simple">sp. n.</tp:taxon-status><xref ref-type="fig" rid="F16">Figs 16</xref><xref ref-type="fig" rid="F17">, 17</xref><xref ref-type="fig" rid="F18">, 18</xref><xref ref-type="fig" rid="F22">, 22</xref><!--PageBreak--><!--PageBreak--></tp:nomenclature><tp:treatment-sec sec-type="type material" id="SECID0EGQAG"><title>Type material.</title><p>
              <bold><italic>Holotype</italic></bold> ♂: Vietnam: Quang Binh Province: Phong Nha-Ke Bang National Park: Tien Son Cave, <named-content xmlns:xlink="http://www.w3.org/1999/xlink" content-type="dwc:verbatimCoordinates" xlink:type="simple"><named-content content-type="geo-json" specific-use="{&#34;type&#34;:&#34;Point&#34;,&#34;coordinates&#34;:[106.282000,17.580000]}" id="NCID0EUQAG" xlink:type="simple">N17°34.80', E106°16.92'</named-content></named-content>, 102 m, 17.V.2016, Z.G. Chen &amp; Q.Y. Zhao leg. <bold><italic>Paratypes</italic></bold> 3♂ and 5♀, same data as holotype.</p></tp:treatment-sec><tp:treatment-sec sec-type="etymology" id="SECID0E3QAG"><title>Etymology.</title><p>This specific name is derived from the Chinese Pinyin ‘xié zǐ’, meaning ‘shoe’, in reference to the shoe-shaped embolus; noun.</p></tp:treatment-sec><tp:treatment-sec sec-type="diagnosis" id="SECID0EBRAG"><title>Diagnosis.</title><p>This new species is similar to <italic><tp:taxon-name><tp:taxon-name-part taxon-name-part-type="genus" reg="Pinelema">P.</tp:taxon-name-part> <tp:taxon-name-part taxon-name-part-type="species" reg="huobaensis">huobaensis</tp:taxon-name-part></tp:taxon-name></italic> and <italic><tp:taxon-name><tp:taxon-name-part taxon-name-part-type="genus" reg="Pinelema">P.</tp:taxon-name-part> <tp:taxon-name-part taxon-name-part-type="species" reg="yaosaensis">yaosaensis</tp:taxon-name-part></tp:taxon-name></italic> by a having short embolus. It can be distinguished from related species by the shoe-shaped embolus (Figs <xref ref-type="fig" rid="F16">16B</xref>, <xref ref-type="fig" rid="F17">17C–D</xref>) (vs. triangular embolus in related species). It is also similar to <italic><tp:taxon-name><tp:taxon-name-part taxon-name-part-type="genus" reg="Pinelema">P.</tp:taxon-name-part> <tp:taxon-name-part taxon-name-part-type="species" reg="laensis">laensis</tp:taxon-name-part></tp:taxon-name></italic> sp. n. but can be distinguished by the unsclerotized margin of the embolus (the embolus of <italic><tp:taxon-name><tp:taxon-name-part taxon-name-part-type="genus" reg="Pinelema">P.</tp:taxon-name-part> <tp:taxon-name-part taxon-name-part-type="species" reg="laensis">laensis</tp:taxon-name-part></tp:taxon-name></italic> sp. n. is sclerotized marginally and hollow). This new species can be distinguished from other congeners by the short embolus.</p><fig id="F16" position="float" orientation="portrait"><label>Figure 16.</label><caption><p>
                  <italic><tp:taxon-name><tp:taxon-name-part taxon-name-part-type="genus" reg="Pinelema">Pinelema</tp:taxon-name-part> <tp:taxon-name-part taxon-name-part-type="species" reg="xiezi">xiezi</tp:taxon-name-part></tp:taxon-name></italic> sp. n., male holotype. <bold>A</bold> Habitus, dorsal view <bold>B</bold> Embolus, apical view <bold>C</bold> Palp, prolateral view <bold>D</bold> Palp, retrolateral view. Scale bars: 0.2 mm (<bold>A</bold>), 0.02 mm (<bold>B</bold>), 0.1 mm (<bold>C–D</bold>).</p></caption><graphic xmlns:xlink="http://www.w3.org/1999/xlink" xlink:href="zookeys-734-013-g016.jpg" position="float" orientation="portrait" xlink:type="simple" id="oo_183550.jpg"/></fig></tp:treatment-sec><tp:treatment-sec sec-type="description" id="SECID0EBUAG"><title>Description.</title><p>
              <bold><italic>Male</italic> (holotype).</bold> Total length 1.52. Carapace 0.63 long, 0.54 wide. Abdomen 0.75 long, 0.53 wide. Carapace, labium, sternum, and legs yellow. Six eyes encircled by black rings, clypeus 0.15 long, ocular quadrangle 0.19 wide. Leg measurements: I 4.63 (1.39, 0.22, 1.50, 0.92, 0.60); II 3.70 (0.95, 0.21, 1.25, 0.75, 0.54); III 2.86 (0.87, 0.21, 0.85, 0.53, 0.40); IV 3.45 (1.13, 0.19, 1.01, 0.67, 0.45). Abdomen long, elliptic, light blue with sparse long hairs.</p><p>Palp: femur 2.5 times longer than patella, tibia 2.2 times longer than patella, cymbial apophysis light yellow and finger-shaped (Figs <xref ref-type="fig" rid="F16">16C</xref>, <xref ref-type="fig" rid="F17">17A</xref>); <abbrev xmlns:xlink="http://www.w3.org/1999/xlink" xlink:title="ratio of embolus length and cymbium length" id="ABBRID0EWUAG" xlink:type="simple">REC</abbrev> 0.48; bulb yellow and egg-shaped; embolus shoe-shaped (Figs <xref ref-type="fig" rid="F16">16C–D</xref>, <xref ref-type="fig" rid="F17">17C–D</xref>), with a distinct groove at the tip (Fig. <xref ref-type="fig" rid="F17">17B, D</xref>) and tiny wrinkles (Fig. <xref ref-type="fig" rid="F17">17A–D</xref>).</p><fig id="F17" position="float" orientation="portrait"><label>Figure 17.</label><caption><p>
                  <italic><tp:taxon-name><tp:taxon-name-part taxon-name-part-type="genus" reg="Pinelema">Pinelema</tp:taxon-name-part> <tp:taxon-name-part taxon-name-part-type="species" reg="xiezi">xiezi</tp:taxon-name-part></tp:taxon-name></italic> sp. n., male. <bold>A</bold> Palp, prolateral view <bold>B</bold> Palp, retrolateral view <bold>C</bold> Embolus, prolateral view <bold>D</bold> Embolus, retrolateral view. Scale bars: 0.06 mm (<bold>A–B</bold>), 0.02 mm (<bold>C–D</bold>).</p></caption><graphic xmlns:xlink="http://www.w3.org/1999/xlink" xlink:href="zookeys-734-013-g017.jpg" position="float" orientation="portrait" xlink:type="simple" id="oo_183551.jpg"/></fig><p>
              <bold><italic>Female.</italic></bold> Total length 1.38 (Fig. <xref ref-type="fig" rid="F18">18A–B</xref>). Carapace 0.57 long, 0.52 wide. Abdomen 0.79 long, 0.66 wide. Coloration same as in male. Six eyes, clypeus 0.12 long, ocular quadrangle 0.18 wide. Leg measurements: I 4.27 (1.33, 0.19, 1.36, 0.81, 0.58); II 3.60 (1.11, 0.21, 1.13, 0.65, 0.50); III 2.53 (0.79, 0.17, 0.72, 0.46, 0.39); IV 3.22 (1.06, 0.18, 0.92, 0.63, 0.43). Insemination duct thinner than receptacle, receptacle hockey stick-shaped (Fig. <xref ref-type="fig" rid="F18">18C</xref>).</p><fig id="F18" position="float" orientation="portrait"><label>Figure 18.</label><caption><p>
                  <italic><tp:taxon-name><tp:taxon-name-part taxon-name-part-type="genus" reg="Pinelema">Pinelema</tp:taxon-name-part> <tp:taxon-name-part taxon-name-part-type="species" reg="xiezi">xiezi</tp:taxon-name-part></tp:taxon-name></italic> sp. n., female paratype. <bold>A</bold> Habitus, dorsal view <bold>B</bold> Habitus, ventral view <bold>C</bold> Endogyne, lateral view. Scale bars: 0.2 mm (<bold>A–B</bold>), 0.05 mm (<bold>C</bold>).</p></caption><graphic xmlns:xlink="http://www.w3.org/1999/xlink" xlink:href="zookeys-734-013-g018.jpg" position="float" orientation="portrait" xlink:type="simple" id="oo_183552.jpg"/></fig></tp:treatment-sec><tp:treatment-sec sec-type="distribution" id="SECID0E4XAG"><title>Distribution.</title><p>Known only from the type locality (Fig. <xref ref-type="fig" rid="F22">22</xref>).</p></tp:treatment-sec><tp:treatment-sec><!--Section generated to contain objects referenced in tp:taxon-treatment.--><fig id="F22" position="float" orientation="portrait"><label>Figure 22.</label><caption><p>Distribution records of seven new <italic><tp:taxon-name><tp:taxon-name-part taxon-name-part-type="genus" reg="Pinelema">Pinelema</tp:taxon-name-part></tp:taxon-name></italic> species in Vietnam: <bold>1</bold> <italic><tp:taxon-name><tp:taxon-name-part taxon-name-part-type="genus" reg="Pinelema">P.</tp:taxon-name-part> <tp:taxon-name-part taxon-name-part-type="species" reg="damtaoensis">damtaoensis</tp:taxon-name-part></tp:taxon-name></italic> sp. n. <bold>2</bold> <italic><tp:taxon-name><tp:taxon-name-part taxon-name-part-type="genus" reg="Pinelema">P.</tp:taxon-name-part> <tp:taxon-name-part taxon-name-part-type="species" reg="nuocnutensis">nuocnutensis</tp:taxon-name-part></tp:taxon-name></italic> sp. n. <bold>3</bold> <italic><tp:taxon-name><tp:taxon-name-part taxon-name-part-type="genus" reg="Pinelema">P.</tp:taxon-name-part> <tp:taxon-name-part taxon-name-part-type="species" reg="laensis">laensis</tp:taxon-name-part></tp:taxon-name></italic> sp. n. <bold>4</bold> <italic><tp:taxon-name><tp:taxon-name-part taxon-name-part-type="genus" reg="Pinelema">P.</tp:taxon-name-part> <tp:taxon-name-part taxon-name-part-type="species" reg="pacchanensis">pacchanensis</tp:taxon-name-part></tp:taxon-name></italic> sp. n. <bold>5</bold> <italic><tp:taxon-name><tp:taxon-name-part taxon-name-part-type="genus" reg="Pinelema">P.</tp:taxon-name-part> <tp:taxon-name-part taxon-name-part-type="species" reg="spirulata">spirulata</tp:taxon-name-part></tp:taxon-name></italic> sp. n. <bold>6</bold> <italic><tp:taxon-name><tp:taxon-name-part taxon-name-part-type="genus" reg="Pinelema">P.</tp:taxon-name-part> <tp:taxon-name-part taxon-name-part-type="species" reg="xiezi">xiezi</tp:taxon-name-part></tp:taxon-name></italic> sp. n. <bold>7</bold> <italic><tp:taxon-name><tp:taxon-name-part taxon-name-part-type="genus" reg="Pinelema">P.</tp:taxon-name-part> <tp:taxon-name-part taxon-name-part-type="species" reg="zhenzhuang">zhenzhuang</tp:taxon-name-part></tp:taxon-name></italic> sp. n.</p></caption><graphic xmlns:xlink="http://www.w3.org/1999/xlink" xlink:href="zookeys-734-013-g022.jpg" position="float" orientation="portrait" xlink:type="simple" id="oo_183556.jpg"/></fig></tp:treatment-sec></tp:taxon-treatment>
